# Supplementary material for: Breast Cancer Patient-Derived Scaffolds Can Expose Unique Individual Cancer Progressing Properties of the Cancer Microenvironment Associated with Clinical Characteristics
Source: Cancers (Basel). 2022 Apr 26;14(9):2172. doi: 10.3390/cancers14092172 (PMC9103124; doi:10.3390/cancers14092172)
Supplement: Supplementary file 1 [file cancers-14-02172-s001.zip]

Archive with 2 entries (2 files):
- Supp Figures_Garre_2022.pdf
- Supplementary tables_Garre et al 2022.xlsx
