# Supplementary material for: Breast Cancer Patient-Derived Scaffolds Can Expose Unique Individual Cancer Progressing Properties of the Cancer Microenvironment Associated with Clinical Characteristics
Source: Cancers (Basel). 2022 Apr 26;14(9):2172. doi: 10.3390/cancers14092172 (PMC9103124; doi:10.3390/cancers14092172)
Supplement: Supplementary file 1 [file cancers-14-02172-s001.zip › Supplementary tables_Garre et al 2022.xlsx]

## Sheet: Table S1
	PDSs cultured with	PDSs cultures with
	MCF7 or T47D	MDA-MB-231
Number of patients, n	110	84
Age at diagnosis, years
Median (range)	65 (27-88)	66 (27-88)
Menopausal status, n (%)
Premenopausal	26 (23.6)	22 (26.2)
Postmenopausal	76 (69.1)	55 (65.5)
Unknown	8 (7.3)	7 (8.3)
Estrogen receptor status, n (%)
Negative	19 (17.3)	15 (17.9)
Positive	89 (80.9)	67 (79.8)
Unknown	2 (1.8)	2 (2.3)
Progesterone receptor, n (%)
Negative	35 (31.8)	25 (29.8)
Positive	72 (65.5)	56 (66.7)
Unknown	3 (2.7)	3 (3.5)
Histological grade, n (%)
1	28 (25.4)	23 (27.4)
2	39 (35.5)	27 (32.1)
3	41 (37.3)	32 (38.2)
Unknown	2 (1.8)	2 (2.3)
Tumor size, mm
Median (range)	30 (6-90)	30 (6-90)
Cancer type, n (%)
Ductal	77 (70.0)	61 (72.6)
Lobular	20 (18.2)	14 (16.7)
Other	11 (10.0)	8 (9.5)
Unknown	2 (1.8)	1 (1.2)
Lymph node metastasis, n (%)
No	38 (34.5)	29 (34.5)
Yes	54 (49.1)	42 (50.0)
Unknown	18 (16.4)	13 (15.5)
Disease free survival, n (%)
No recurrence, alive or death by other cause	39 (35.5)	30 (35.7)
Recurrence or death by cancer	51 (46.4)	39 (46.4)
Unknown	20 (18.1)	15 (17.9)
Follow up, months
Median (range)	88 (1-200)	95 (1-200)

## Sheet: Table S2
Gene	Name	Category	Ensembl Gene ID	Forward Primer [5'-3']	Reverse Primer [5'-3']
ABCG2	ATP-binding cassette, sub-family G, member 2	BCSC	ENSG00000118777	GGTGGAGGCAAATCTTCGTTA	GAGTGCCCATCACAACATCA
ALDH1A3	Aldehyde dehydrogenase 1 family, member A3	BCSC	ENSG00000184254	AAAAAGAGCGAATAGCACCG	GCATAGAGGGCGTTGTAGCA
CCNA2	Cyclin A2	Proliferation	ENSG00000145386	AAGACGAGACGGGTTGC	GGCTGTTTACTGTTTGCTTTCC
CCNB2	Cyclin B2	Proliferation	ENST00000288207	CGACCCTTGCCACTACACTT	TGACTTCCAATACTTCATTCTCTG
CD44	CD44 molecule	BCSC	ENSG00000026508	GAAGAAGGTGTGGGCAGAAGA	ACCATTTCCTGAGACTTGCTG
FOSL1	FOS-like 1, AP-1 transcription factor subunit	EMT	ENSG00000175592	GCAGGCGGAGACTGACAA	GGGGAAAGGGAGATACAAGG
MKI67	Marker of proliferation Ki-67	Proliferation	ENSG00000148773	TGGGTCTGTTATTGATGAGCC	CATCAGGGTCAGAAGAGAAGC
NANOG	Nanog homeobox	Pluripotency	ENSG00000111704	CCTATGCCTGTGATTTGTGG	AAGTGGGTTGTTTGCCTTTG
NEAT1	Nuclear paraspeckle assembly transcript 1	Pluripotency	ENSG00000245532	GCCTTCTTGTGCGTTTCTCG	CCCTCCCAGCGTTTAGC
POU5F1	POU class 5 homeobox 1	Pluripotency	ENSG00000204531	CGAAAGAGAAAGCGAACCAG	AACCACACTCGGACCACATC
SNAI1	Snail family transcriptional repressor 1	EMT	ENSG00000124216	TAATCCAGAGTTTACCTTCCAGCA	AGCCTTTCCCACTGTCCTCA
SNAI2	Snail family transcriptional repressor 2	EMT	ENSG00000019549	GCCAAACTACAGCGAACTGG	AGGAGGTGTCAGATGGAGGA
SOX2	SRY-box transcription factor 2	Pluripotency	ENSG00000181449	ACACCAATCCCATCCACACT	CCTCCCCAGGTTTTCTCTGT
VIM	Vimentin	EMT	ENSG00000026025	CAGATGCGTGAAATGGAAGA	TGGAAGAGGCAGAGAAATCC
EIF1	Eukaryotic translation initiation factor 1	Housekeeping	ENSG00000173812	TCGTATGTCCGCTATCCAGA	TAAGGGTCTTCCTGCCGTTT
GAPDH	Glyceraldehyde-3-phosphate dehydrogenase	Housekeeping	ENSG00000111640	AGTCAGCCGCATCTTCTTTT	CGCCCAATACGACCAAAT
RPS10	Ribosomal protein S10	Housekeeping	ENSG00000124614	AGCCGCAGAGATGTTGATG	CCTCGGGACTTGAGAGACTG
RPS26	Ribosomal protein S26	Housekeeping	ENSG00000197728	GATGCGTGCCCAAGGAC	CAGGTCTAAATCGGGGTGG
YWHAZ	Tyrosine 3-monooxygenase/tryptophan 5-monooxygenase activation protein, zeta	Housekeeping	ENSG00000164924	ACGCCTCACTCCCGTTT	CTGGATGTTCTGCTGGCTC

## Sheet: Table S3
		MCF7				T-47D				MDA-MB-231
		Median	Q1	Q3	IQR	Median	Q1	Q3	IQR	Median	Q1	Q3	IQR
Proliferation	MKI67	-0.74375	-1.0575	-0.555	0.5025	-3.1521	-3.4831	-2.6996	0.7835	-1.37643	-1.71518	-0.995179	0.72
	CCNA2	-1.4465	-1.689	-1.169	0.52	-3.32077	-3.56177	-2.85927	0.7025	-1.32429	-1.61179	-1.08429	0.5275
	CCNB2	-2.033	-2.19362	-1.73738	0.45625	-2.6011	-3.19428	-2.0086	1.18568	-1.4425	-2.0025	-1.06875	0.93375
EMT	VIM	-1.66775	-2.12338	-1.33025	0.793125	-0.863435	-1.19344	-0.450935	0.7425	1.07679	0.773036	1.39554	0.6225
	SNAI1	2.9985	2.5285	3.26725	0.73875	-0.114435	-0.543935	0.195565	0.7395	-0.431786	-1.11179	0.310714	1.4225
	SNAI2	0.076	-0.41275	0.816	1.22875	-0.136431	-0.694435	0.424065	1.1185	-1.68904	-2.03232	-1.51732	0.515
	FOSL1	0.59025	0.3215	0.819625	0.498125	0.340231	-0.0917687	0.748731	0.8405	-0.500357	-0.722857	-0.176607	0.54625
BCSC	CD44	2.59175	2.37988	2.773	0.393125	1.95736	1.66736	2.37686	0.7095	0.804286	0.624286	1.07179	0.4475
	ABCG2	-3.96525	-4.43962	-3.58087	0.85875	-0.766803	-1.41527	-0.404769	1.0105	0.00392857	-0.519821	0.313929	0.83375
	ALDH1A3	-1.544	-1.91962	-1.16088	0.75875	-2.4511	-2.9491	-2.1836	0.7655	0.681429	0.356429	0.895179	0.53875
Pluripotency	NANOG	3.959	3.68338	4.12712	0.44375	3.35723	2.81923	3.69323	0.874	4.97938	4.42313	5.23563	0.8125
	POU5F1	3.047	2.76638	3.22388	0.4575	3.3229	2.9224	3.8364	0.914	3.04596	2.57643	3.78018	1.20375
	NEAT1	2.9595	2.66012	3.44387	0.78375	4.33356	3.81906	4.86356	1.0445	3.07429	2.73054	3.55554	0.825
	SOX2	1.8205	1.60862	2.033	0.424375	-2.1191	-2.9181	-1.7721	1.146	1.63536	1.23286	2.16411	0.93125

## Sheet: Table S4
									Grade																												PR
									ALL						ERα+						Erα-																ALL				ERα+				Erα-
			p-value			q-value			Grade I		Grade II		Grade III		Grade I		Grade II		Grade III		Grade I		Grade II		Grade III						p-value			q-value			NO		YES		NO		YES		NO		YES
			All	ER+	ER-	All	ER+	ER-	N	Median	N	Median	N	Median	N	Median	N	Median	N	Median	N	Median	N	Median	N	Median					All	ER+	ER-	All	ER+	ER-	N	Median	N	Median	N	Median	N	Median	N	Median	N	Median
MCF7	Proliferation	MKI67	0.893	0.632	0.955	0.933	0.680615	1	28	-0.775	39	-0.7	41	-0.7175	28	-0.76	36	-0.7325	25	-0.85	0	x	3	-0.545	16	-0.6313		MCF7	Proliferation	MKI67	0.075	0.538	0.068	0.482	0.747833	0.317333	35	-0.6475	72	-0.7938	19	-0.655	70	-0.7775	16	-0.58	2	-1.1588
		CCNA2	0.933	0.607	0.737	0.933	0.680615	1	28	-1.4353	39	-1.454	41	-1.509	28	-1.389	36	-1.439	25	-1.539	0	x	3	-1.459	16	-1.2553				CCNA2	0,032*	0.196	0,035*	0.448	0.7385	0.245	35	-1.259	72	-1.5315	19	-1.2815	70	-1.5178	16	-1.2378	2	-1.9128
		CCNB2	0.321	0.109	0.263	0.4494	0.219333	1	28	-2.0942	39	-1.933	41	-1.963	28	-2.0955	36	-1.9255	25	-2.033	0	x	3	-2.1955	16	-1.908				CCNB2	0.214	0.188	0.261	0.482	0.7385	0.522	35	-1.933	72	-2.0768	19	-1.993	70	-2.0768	16	-1.908	2	-2.1718
	EMT	VIM	0.291	0.304	0.434	0.4494	0.4256	1	28	-1.8415	39	-1.6365	41	-1.5915	28	-1.8115	36	-1.6178	25	-1.5915	0	x	3	-1.6915	16	-1.654			EMT	VIM	0.703	0.4	0.888	0.780769	0.747833	0.888	35	-1.5915	72	-1.724	19	-1.5765	70	-1.724	16	-1.7115	2	-1.9628
		SNAI1	0,015*§	0,019*§	0.502	0.105	0.0875	1	28	3.2323	39	3.0998	41	2.711	28	3.236	36	3.101	25	2.5835	0	x	3	2.051	16	2.8685				SNAI1	0.241	0.641	0.888	0.482	0.747833	0.888	35	2.9585	71	3.0985	19	2.9735	69	3.0985	16	2.821	2	2.4623
		SNAI2	0,010*§	0,005**§	1	0.105	0.07	1	28	-0.024	39	0.161	41	0.5435	28	-0.0165	36	0.1485	25	0.581	0	x	3	0.201	16	0.2035				SNAI2	0.153	0.204	0.206	0.482	0.7385	0.522	35	0.471	72	0.131	19	0.541	70	0.1373	16	0.2948	2	-0.3778
		FOSL1	0.052	0,025*§	0.695	0.182	0.0875	1	28	0.729	39	0.5215	41	0.614	28	0.7465	36	0.5153	25	0.5865	0	x	3	0.739	16	0.659				FOSL1	0.17	0.269	0.888	0.482	0.747833	0.888	35	0.6715	72	0.5528	19	0.614	70	0.5528	16	0.7052	2	0.6303
	Pluripotency	NANOG	0.679	0.712	1	0.792167	0.712	1	28	3.9465	39	4.0365	41	3.954	28	3.959	36	4.0403	25	3.954	0	x	3	3.929	16	3.9465			Pluripotency	NANOG	0.359	0.211	0.399	0.62825	0.7385	0.69825	35	3.929	72	3.999	19	3.8915	70	4.0115	16	3.9465	2	3.8202
		POU5F1	0.236	0.141	0.371	0.413	0.219333	1	28	3.0908	39	3.057	41	2.907	28	3.092	36	3.0557	25	2.897	0	x	3	3.067	16	3.0145				POU5F1	0.725	0.578	0.673	0.780769	0.747833	0.856545	35	3.012	72	3.0495	19	3.012	70	3.0495	16	3.037	2	2.8833
		NEAT1	0.174	0.12	0.146	0.348	0.219333	1	28	3.2008	39	2.9245	41	2.9395	28	3.242	36	2.9195	25	2.8245	0	x	3	3.577	16	3.087				NEAT1	0.457	0.575	0.673	0.672	0.747833	0.856545	35	2.9745	72	2.942	19	2.9145	70	2.942	16	3.087	2	2.7983
		SOX2	0.571	0.438	0.655	0.726727	0.557454	1	28	1.6705	39	1.828	41	1.8255	28	1.673	36	1.8218	25	1.753	0	x	3	1.9805	16	1.958				SOX2	0.492	0.952	0.16	0.672	0.952	0.522	35	1.813	72	1.7693	19	1.753	70	1.7555	16	1.9205	2	2.2143
	BCSC	CD44	0.108	0.131	0.867	0.3024	0.219333	1	28	2.703	39	2.543	41	2.5905	28	2.7205	36	2.538	25	2.5905	0	x	3	2.6505	16	2.5693			BCSC	CD44	0.966	0.7	0.261	0.966	0.753846	0.522	35	2.6505	72	2.5568	19	2.658	70	2.5755	16	2.6268	2	2.3842
		ABCG2	0.14	0.074	0.911	0.326667	0.2072	1	28	-3.7303	39	-3.989	41	-4.2115	28	-3.7015	36	-3.9653	25	-4.239	0	x	3	-4.049	16	-4.1603				ABCG2	0.226	0.37	0,035*	0.482	0.747833	0.245	35	-3.8515	72	-4.0553	19	-3.7165	70	-4.0428	16	-3.9503	2	-4.8028
		ALDH1A3	0,030*§	0,014*§	0.955	0.14	0.0875	1	28	-1.6365	39	-1.534	41	-1.3565	28	-1.6565	36	-1.5603	25	-1.254	0	x	3	-1.389	16	-1.4228				ALDH1A3	0.528	0.627	0.574	0.672	0.747833	0.856545	35	-1.389	72	-1.5315	19	-1.369	70	-1.5315	16	-1.4228	2	-1.7578
T-47D	Proliferation	MKI67	0.26	0.451	0,010*§	0.532	0.6314	0.14	28	-3.3761	39	-3.1181	41	-3.2401	28	-3.4261	36	-3.2381	25	-3.1541	0	x	3	-2.2501	16	-3.3151		T-47D	Proliferation	MKI67	0.118	0.322	0.673	0.308	0.714	0.729083	35	-3.0541	72	-3.3071	19	-3.0961	70	-3.3071	16	-2.9521	2	-3.1411
		CCNA2	0.342	0.626	0,034*	0.532	0.796727	0.238	28	-3.3538	39	-3.1708	41	-3.4008	28	-3.3589	36	-3.2108	25	-3.4068	0	x	3	-2.70677	16	-3.3798				CCNA2	0.416	0.749	0.261	0.728	0.947	0.484714	35	-3.1568	72	-3.3548	19	-3.1568	70	-3.3548	16	-3.1348	2	-3.6628
		CCNB2	0,024*	0.064	0.434	0.168	0.448	0.7595	28	-2.3361	39	-2.5331	41	-2.7991	28	-2.3771	36	-2.5411	25	-2.8231	0	x	3	-2.5151	16	-2.7581				CCNB2	0.637	0.357	0.261	0.812	0.714	0.484714	35	-2.5591	72	-2.5851	19	-2.5591	70	-2.5651	16	-2.6221	2	-3.3011
	EMT	VIM	0,004*§	0,026*	0.314	0.056	0.364	0.732667	28	-0.6018	39	-0.6074	41	-1.1014	28	-0.6861	36	-0.5794	25	-1.1014	0	x	3	-0.607435	16	-1.0874			EMT	VIM	0.262	0.49	0.574	0.524	0.8575	0.729083	35	-0.9614	72	-0.7664	19	-0.9574	70	-0.7574	16	-1.0184	2	-1.1944
		SNAI1	0.865	0.797	0.823	0.865	0.858308	0.960167	28	-0.0604	39	-0.0954	41	-0.2024	28	-0.0604	36	-0.0784	25	-0.1484	0	x	3	-0.112435	16	-0.2734				SNAI1	0.893	0.947	0.261	0.893	0.947	0.484714	35	-0.1484	71	-0.1164	19	-0.1484	69	-0.1024	16	-0.1734	2	-0.4744
		SNAI2	0.734	0.796	0.602	0.790462	0.858308	0.936444	28	0.5446	39	0.2626	25	0.2786	28	0.5446	36	0.2626	17	0.2566	0	x	3	0.0695647	8	0.4316				SNAI2	0.888	0.884		0.893	0.947		20	0.2766	40	0.3646	10	0.2596	40	0.3646	10	0.4316	0
		FOSL1	0.705	0.93	0.399	0.790462	0.93	0.7595	28	0.3142	39	0.4622	40	0.3552	28	0.2402	36	0.4622	24	0.4392	0	x	3	0.661231	16	0.2972				FOSL1	0.056	0,015*§	0.136	0.308	0.105	0.484714	32	0.5392	66	0.2992	17	0.8022	64	0.3422	15	0.3562	2	-0.2678
	Pluripotency	NANOG	0.427	0.306	0.678	0.5978	0.6314	0.938	28	3.3652	39	3.2732	40	3.1652	28	3.3652	36	3.3172	25	3.1432	0	x	3	3.10923	15	3.3912			Pluripotency	NANOG	0.579	0.941	0.655	0.812	0.947	0.729083	33	3.3172	70	3.3452	18	3.3132	68	3.3452	15	3.3912	2	2.7572
		POU5F1	0.264	0.429	0.314	0.532	0.6314	0.732667	28	3.2759	39	3.1799	41	3.4699	28	3.2899	36	3.1659	25	3.4699	0	x	3	3.1799	16	3.5049				POU5F1	0.092	0.256	0.122	0.308	0.714	0.484714	35	3.5119	72	3.1959	19	3.4619	70	3.2309	16	3.6549	2	3.0139
		NEAT1	0.198	0.098	0.911	0.532	0.457333	0.981077	28	4.6842	39	4.0996	41	4.2636	28	4.7089	36	4.1456	25	4.1316	0	x	3	3.76956	16	4.5096				NEAT1	0,001*§	0,005*§	0,049*	0.014	0.07	0.484714	35	4.7296	72	4.1156	19	4.9156	70	4.1616	16	4.7026	2	3.2606
		SOX2	0.303	0.316	1	0.532	0.6314	1	28	-1.7561	39	-2.1011	40	-2.1021	28	-1.7631	36	-2.1011	25	-2.1211	0	x	3	-2.1431	15	-2.0471				SOX2	0.811	0.696	0.655	0.893	0.947	0.729083	34	-2.1171	70	-2.0501	19	-2.1211	68	-2.0501	15	-2.0471	2	-2.5211
	BCSC	CD44	0.062	0.185	0.737	0.289333	0.6314	0.938	28	2.2164	39	1.9424	41	1.9884	28	2.2144	36	1.9564	25	2.0184	0	x	3	1.85636	16	1.8604			BCSC	CD44	0.07	0.23	0.779	0.308	0.714	0.779	34	1.8954	71	2.0429	18	1.9513	69	2.1064	16	1.8514	2	1.7744
		ABCG2	0.476	0.418	0.146	0.605818	0.6314	0.681333	28	-0.9828	39	-0.6168	40	-0.7738	28	-1.0508	36	-0.8348	24	-0.6948	0	x	3	-0.398769	16	-0.8278				ABCG2	0.638	0.911	0.325	0.812	0.947	0.528125	33	-0.7708	65	-0.8028	17	-0.7848	63	-0.7588	16	-0.7578	2	-1.2735
		ALDH1A3	0.328	0.348	0.219	0.532	0.6314	0.732667	28	-2.4421	39	-2.7641	41	-2.4541	28	-2.4071	36	-2.7501	25	-2.3281	0	x	3	-3.1541	16	-2.6431				ALDH1A3	0.132	0.324	0.261	0.308	0.714	0.484714	34	-2.7311	70	-2.4411	18	-2.7311	68	-2.4121	16	-2.6911	2	-3.3361
MDA-MB-231	Proliferation	MKI67	0.874567	0.974656	0.67619	0.941842	0.99407	0.933333	23	-1.4414	27	-1.3264	32	-1.5214	22	-1.3114	25	-1.3264	19	-1.2364	0	x	2	-1.6714	13	-1.7114		MDA-MB-231	Proliferation	MKI67	0.0781456	0.351714	0.186813	0.492363	0.760766	0.738461	25	-1.5614	56	-1.2464	13	-1.3864	54	-1.2464	12	-1.7189	2	-0.9639
		CCNA2	0.382849	0.671515	0.552381	0.941842	0.981429	0.933333	23	-1.2043	27	-1.3343	32	-1.3843	22	-1.2193	25	-1.2793	19	-1.3443	0	x	2	-1.6743	13	-1.5043				CCNA2	0.175844	0.51242	0.923077	0.492363	0.797098	1	25	-1.4343	56	-1.2618	13	-1.3443	54	-1.2618	12	-1.5043	2	-1.4018
		CCNB2	0.307123	0.219206	0.380952	0.941842	0.981429	0.933333	23	-1.225	27	-1.685	32	-1.455	22	-1.175	25	-1.685	19	-1.765	0	x	2	-2.345	13	-1.28				CCNB2	0.383089	0.197388	0.791209	0.670406	0.690857	1	25	-1.685	56	-1.31	13	-2	54	-1.3625	12	-1.2525	2	-1.2075
	EMT	VIM	0.274171	0.423257	0.304762	0.941842	0.981429	0.933333	23	1.0693	27	0.7993	32	1.1343	22	1.0993	25	0.7993	19	1.1343	0	x	2	0.8493	13	1.3043			EMT	VIM	0.77029	0.258611	1	0.907745	0.724112	1	25	1.0743	56	1.0743	13	0.8393	54	1.0743	12	1.1418	2	1.1918
		SNAI1	0.511739	0.377796	0.304762	0.941842	0.981429	0.933333	23	-0.6943	27	-0.4193	32	-0.4093	22	-0.6993	25	-0.3643	19	-0.3043	0	x	2	-1.2843	13	-0.5493				SNAI1	0.345335	0.156564	0.923077	0.670406	0.690857	1	25	-0.3393	56	-0.4418	13	0.3657	54	-0.4418	12	-0.5993	2	-0.5868
		SNAI2	0.711651	0.450526	0.933333	0.941842	0.981429	0.933333	23	-1.6536	27	-1.7036	32	-1.6361	22	-1.6411	25	-1.6946	19	-1.5986	0	x	2	-1.7136	13	-1.8086				SNAI2	0.166208	0.434717	0.263736	0.492363	0.760766	0.738461	25	-1.7786	56	-1.6521	13	-1.7786	54	-1.6561	12	-1.7661	2	-1.4061
		FOSL1	0.82469	0.771123	0.933333	0.941842	0.981429	0.933333	23	-0.4979	27	-0.5379	32	-0.4979	22	-0.4854	25	-0.5379	19	-0.4829	0	x	2	-0.5729	13	-0.5029				FOSL1	0.961529	0.76284	0.923077	0.961529	0.886677	1	25	-0.4979	56	-0.4929	13	-0.4979	54	-0.4929	12	-0.4979	2	-0.4454
	Pluripotency	NANOG	0.845849	0.919226	0.8	0.941842	0.99407	0.933333	23	4.8544	27	5.0244	32	4.9644	22	4.9269	25	5.0144	19	4.8994	0	x	2	5.1244	13	5.0344			Pluripotency	NANOG	0.9292	0.940691	0.197802	0.961529	0.940691	0.738461	25	5.0344	56	4.9594	13	5.0144	54	4.9219	12	5.0444	2	5.6519
		POU5F1	0.502549	0.540191	0.933333	0.941842	0.981429	0.933333	23	2.8164	27	3.1714	32	3.0639	22	2.8789	25	3.1714	19	3.1114	0	x	2	3.0564	13	2.8314				POU5F1	0.513723	0.709732	0.549451	0.719212	0.886677	0.961538	25	2.9864	56	3.2189	13	2.9864	54	3.2189	12	2.9289	2	3.5639
		NEAT1	0.972139	0.99407	0.47619	0.972139	0.99407	0.933333	23	3.2893	27	3.1943	32	3.0068	22	3.2968	25	3.0893	19	3.1443	0	x	2	3.2843	13	2.8943				NEAT1	0.0983844	0.102077	0.131868	0.492363	0.690857	0.738461	25	1.4829	56	1.6979	13	1.4829	54	1.6979	12	1.6004	2	2.2704
		SOX2	0.689959	0.714814	0.47619	0.941842	0.981429	0.933333	23	1.8329	27	1.5879	32	1.5704	22	1.7804	25	1.5429	19	1.5529	0	x	2	2.0329	13	1.5879				SOX2	0.138252	0.107306	0.549451	0.492363	0.690857	0.961538	25	2.8943	56	3.2418	13	2.7543	54	3.2143	12	2.9593	2	3.7018
	BCSC	CD44	0.605441	0.670851	0.790476	0.941842	0.981429	0.933333	23	0.8193	27	0.7893	32	0.7843	22	0.8493	25	0.7893	19	0.9443	0	x	2	0.4843	13	0.7443			BCSC	CD44	0.369269	0.786939	1	0.670406	0.886677	1	25	0.7743	56	0.8868	13	0.7893	54	0.9018	12	0.7493	2	0.7418
		ABCG2	0.598399	0.647664	0.933333	0.941842	0.981429	0.933333	23	-0.0436	27	0.0264	32	-0.0311	22	-0.1211	25	0.0264	19	0.0314	0	x	2	-0.0986	13	-0.0436				ABCG2	0.778067	0.823343	0.263736	0.907745	0.886677	0.738461	25	-0.0436	56	0.0264	13	-0.0236	54	0.0264	12	-0.0661	2	0.3089
		ALDH1A3	0.156009	0.284088	0.371429	0.941842	0.981429	0.933333	23	0.5914	27	0.7464	32	0.7164	22	0.5939	25	0.7464	19	0.6914	0	x	2	0.3764	13	0.7964				ALDH1A3	0.478281	0.434723	0.428571	0.719212	0.760766	0.961538	25	0.7514	56	0.6814	13	0.7514	54	0.6614	12	0.7414	2	1.0539
			§Significant after FDR correction α=0.15																												§Significant after FDR correction α=0.15
			ERα-status
			p-value	q-value	NO		YES
			All	All	N	Median	N	Median
MCF7	Proliferation	MKI67	0.134753	0.628849	19	-0.615	89	-0.76
		CCNA2	0.299586	0.965593	19	-1.259	89	-1.4815
		CCNB2	0.925083	0.969678	19	-1.923	89	-2.033
	EMT	VIM	0.623808	0.969678	19	-1.6915	89	-1.6615
		SNAI1	0.131774	0.628849	19	2.7785	88	3.0348
		SNAI2	0.7601	0.969678	19	0.201	89	0.216
		FOSL1	0.486975	0.969678	19	0.6715	89	0.5765
	Pluripotency	NANOG	0.960109	0.969678	19	3.9365	89	3.989
		POU5F1	0.969678	0.969678	19	3.067	89	3.0395
		NEAT1	0.681585	0.969678	19	3.1995	89	2.942
		SOX2	0,017*	0.242443	19	1.9805	89	1.753
	BCSC	CD44	0.344855	0.965593	19	2.603	89	2.593
		ABCG2	0.759485	0.969678	19	-4.129	89	-4.019
		ALDH1A3	0.874408	0.969678	19	-1.389	89	-1.4915
T-47D	Proliferation	MKI67	0.258221	0.72302	19	-3.0541	89	-3.2741
		CCNA2	0.626572	0.779132	19	-3.3428	89	-3.3488
		CCNB2	0.359645	0.779132	19	-2.7171	89	-2.5591
	EMT	VIM	0.112871	0.640835	19	-1.0454	89	-0.7694
		SNAI1	0.523871	0.779132	19	-0.2404	88	-0.1094
		SNAI2	0.618111	0.779132	10	0.4316	50	0.2706
		FOSL1	0.210852	0.72302	18	0.2972	81	0.4002
	Pluripotency	NANOG	0.667827	0.779132	18	3.2852	86	3.3282
		POU5F1	0.389863	0.779132	19	3.3459	89	3.2899
		NEAT1	0.858671	0.924723	19	4.3436	89	4.3236
		SOX2	0.949663	0.949663	17	-2.0471	87	-2.0891
	BCSC	CD44	0.137322	0.640835	19	1.8564	87	2.0184
		ABCG2	0.545715	0.779132	19	-0.7708	80	-0.7718
		ALDH1A3	0.0627925	0.640835	19	-2.7401	86	-2.4411
MDA-MB-231	Proliferation	MKI67	0.130934	0.611026	15	-1.7114	67	-1.2864
		CCNA2	0.0892091	0.611026	15	-1.5043	67	-1.2793
		CCNB2	0.768874	0.89702	15	-1.28	67	-1.485
	EMT	VIM	0.185984	0.650945	15	1.1793	67	1.0443
		SNAI1	0.558665	0.885594	15	-0.6493	67	-0.4193
		SNAI2	0.511349	0.885594	15	-1.7236	67	-1.6736
		FOSL1	0.719443	0.89702	15	-0.5029	67	-0.4979
	Pluripotency	NANOG	0.48861	0.885594	15	5.0544	67	4.9444
		POU5F1	0.57857	0.885594	15	2.8314	67	3.1014
		NEAT1	0.926703	0.959799	15	3.0243	67	3.1443
		SOX2	0.959799	0.959799	15	1.6429	67	1.6179
	BCSC	CD44	0.105179	0.611026	15	0.7443	67	0.8793
		ABCG2	0.632567	0.885594	15	-0.0436	67	0.0264
		ALDH1A3	0.611557	0.885594	15	0.7964	67	0.6814
			§Significant after FDR correction α=0.15
[truncated: 42 more columns]

## Sheet: Table S5
			MKI67_M	CCNA2_M	CCNB2_M	VIM_M	SNAI1_M	SNAI2_M	FOSL1_M	CD44_M	ABCG2_M	ALDH1A3_M	NANOG_M	POU5F1_M	NEAT1_M	SOX2_M	MKI67_T	CCNA2_T	CCNB2_T	VIM_T	SNAI1_T	SNAI2_T	FOSL1_T	CD44_T	ABCG2_T	ALDH1A3_T	NANOG_T	POU5F1_T	NEAT1_T	SOX2_T	MKI67_231	CCNA2_231	CCNB2_231	VIM_231	SNAI1_231	SNAI2_231	FOSL1_231	CD44_231	ABCG2_231	ALDH1A3_231	NANOG_231	POU5F1_231	NEAT1_231	SOX2_231
	MKI67_M	Correlation Coefficient	1	,665**	,430**	0.147	,282**	0.196	0.197	0.109	,295**	,244*	,328**	0.12	-0.13	-0.08	0.14	,246*	,240*	0.152	-,263*	,256*	0.084	,320**	0.197	-0.059	-0.052	-0.132	0.198	-0.208	-0.169	-,259*	-0.081	0.084	-0.064	-0.056	-0.081	0.063	-0.112	0.062	-0.087	-,228*	-,232*	-0.147
		p-value	.	0	0	0.183	0.009	0.074	0.072	0.326	0.007	0.025	0.002	0.279	0.239	0.472	0.205	0.024	0.028	0.169	0.016	0.019	0.446	0.003	0.072	0.595	0.635	0.231	0.071	0.058	0.125	0.017	0.466	0.446	0.565	0.612	0.467	0.569	0.312	0.575	0.434	0.037	0.034	0.182
		N	84	84	84	84	84	84	84	84	84	84	84	84	84	84	84	84	84	84	84	84	84	84	84	84	84	84	84	84	84	84	84	84	84	84	84	84	84	84	84	84	84	84
	CCNA2_M	Correlation Coefficient	,665**	1	,545**	,217*	,340**	,257*	,231*	,297**	,258*	,269*	0.114	0.196	-0.011	0.017	0.066	,236*	,290**	0.123	-,291**	0.202	0.061	,226*	0.162	-0.078	-0.139	-0.129	0.152	-0.011	-0.205	-,231*	-0.114	-0.008	-0.137	-0.16	-0.053	-0.013	-0.097	-0.022	-0.144	-,240*	-,355**	-,234*
		p-value	0	.	0	0.047	0.002	0.018	0.035	0.006	0.018	0.013	0.302	0.074	0.922	0.876	0.549	0.03	0.007	0.266	0.007	0.065	0.585	0.039	0.14	0.479	0.206	0.244	0.169	0.921	0.062	0.034	0.303	0.944	0.215	0.147	0.629	0.907	0.381	0.842	0.19	0.028	0.001	0.032
		N	84	84	84	84	84	84	84	84	84	84	84	84	84	84	84	84	84	84	84	84	84	84	84	84	84	84	84	84	84	84	84	84	84	84	84	84	84	84	84	84	84	84
	CCNB2_M	Correlation Coefficient	,430**	,545**	1	0.187	0.038	0.141	-,217*	-0.043	0.159	0.011	0.144	-0.162	-,256*	0.102	,228*	,242*	,363**	,215*	-0.109	0.093	0.121	0.08	,249*	-0.065	0.046	-0.154	-0.049	0.037	0.027	-0.139	-0.206	0.025	0.136	-0.092	,244*	0.057	0.014	0.18	0.079	0.174	-0.079	-0.115
		p-value	0	0	.	0.088	0.734	0.2	0.048	0.7	0.149	0.924	0.192	0.142	0.019	0.358	0.037	0.027	0.001	0.049	0.323	0.399	0.272	0.472	0.022	0.555	0.681	0.162	0.66	0.736	0.81	0.206	0.06	0.821	0.218	0.407	0.025	0.604	0.9	0.101	0.475	0.112	0.477	0.297
		N	84	84	84	84	84	84	84	84	84	84	84	84	84	84	84	84	84	84	84	84	84	84	84	84	84	84	84	84	84	84	84	84	84	84	84	84	84	84	84	84	84	84
	VIM_M	Correlation Coefficient	0.147	,217*	0.187	1	,287**	,311**	-0.055	0.087	-0.207	0.097	-0.079	0.095	-0.008	-0.14	0.105	0.18	0.173	0.151	-0.174	0.019	0.083	0.142	0.174	-0.089	0.146	-0.016	0.015	-0.034	0.104	0.132	-0.074	0.105	,229*	0.061	0.182	0.201	0.194	,356**	0.091	-0.003	-0.033	-0.049
		p-value	0.183	0.047	0.088	.	0.008	0.004	0.622	0.43	0.058	0.381	0.473	0.392	0.945	0.203	0.343	0.102	0.115	0.169	0.113	0.865	0.454	0.198	0.113	0.423	0.186	0.882	0.894	0.762	0.347	0.233	0.504	0.343	0.036	0.579	0.097	0.067	0.077	0.001	0.412	0.981	0.768	0.659
		N	84	84	84	84	84	84	84	84	84	84	84	84	84	84	84	84	84	84	84	84	84	84	84	84	84	84	84	84	84	84	84	84	84	84	84	84	84	84	84	84	84	84
	SNAI1_M	Correlation Coefficient	,282**	,340**	0.038	,287**	1	-0.074	,387**	,251*	,414**	0.012	0.185	,523**	,368**	0.092	-0.094	-0.011	0.184	0.063	-,229*	0.113	-0.054	,274*	0.01	-0.036	0.072	-0.061	0.025	0.139	0.051	-0.008	,234*	0.177	-0.15	-0.063	-0.071	0.123	0.136	0.024	0.092	-0.128	-0.038	0.148
		p-value	0.009	0.002	0.734	0.008	.	0.503	0	0.021	0	0.915	0.092	0	0.001	0.403	0.396	0.923	0.093	0.568	0.036	0.305	0.623	0.012	0.929	0.747	0.517	0.583	0.825	0.208	0.645	0.94	0.032	0.107	0.172	0.57	0.522	0.265	0.218	0.825	0.404	0.247	0.735	0.179
		N	84	84	84	84	84	84	84	84	84	84	84	84	84	84	84	84	84	84	84	84	84	84	84	84	84	84	84	84	84	84	84	84	84	84	84	84	84	84	84	84	84	84
	SNAI2_M	Correlation Coefficient	0.196	,257*	0.141	,311**	-0.074	1	0.112	,216*	-,510**	,768**	0.025	0.026	-0.095	-0.129	-0.109	-0.029	-0.058	-0.151	-0.08	0.167	0.124	0.183	0.148	,323**	-0.097	-0.043	0.115	-0.07	,226*	-0.015	0.059	0.065	0.07	,286**	0.104	0.086	-0.057	0.17	-0.056	-0.075	-0.13	-0.042
		p-value	0.074	0.018	0.2	0.004	0.503	.	0.312	0.049	0	0	0.822	0.812	0.391	0.243	0.324	0.796	0.599	0.172	0.469	0.129	0.259	0.095	0.179	0.003	0.378	0.697	0.299	0.524	0.038	0.893	0.594	0.558	0.526	0.008	0.345	0.437	0.608	0.121	0.613	0.499	0.24	0.705
		N	84	84	84	84	84	84	84	84	84	84	84	84	84	84	84	84	84	84	84	84	84	84	84	84	84	84	84	84	84	84	84	84	84	84	84	84	84	84	84	84	84	84
	FOSL1_M	Correlation Coefficient	0.197	,231*	-,217*	-0.055	,387**	0.112	1	,481**	0.141	,224*	-0.02	,415**	,297**	,237*	-0.15	-0.079	0.081	-0.19	-0.115	,250*	0.01	,288**	-0.189	0.032	-0.089	0.111	,432**	-0.018	0.01	-0.081	,225*	0.114	-0.109	-0.015	-0.076	-0.049	-0.023	-0.16	-0.085	-0.099	-0.145	-0.006
		p-value	0.072	0.035	0.048	0.622	0	0.312	.	0	0.2	0.04	0.855	0	0.006	0.03	0.174	0.477	0.465	0.083	0.298	0.022	0.927	0.008	0.085	0.776	0.421	0.314	0	0.873	0.928	0.463	0.039	0.302	0.322	0.889	0.491	0.658	0.837	0.146	0.44	0.371	0.189	0.954
		N	84	84	84	84	84	84	84	84	84	84	84	84	84	84	84	84	84	84	84	84	84	84	84	84	84	84	84	84	84	84	84	84	84	84	84	84	84	84	84	84	84	84
	CD44_M	Correlation Coefficient	0.109	,297**	-0.043	0.087	,251*	,216*	,481**	1	0.082	0.181	-0.091	0.198	0.157	0.082	0.077	,222*	,232*	-0.085	0.037	0.068	0.144	,322**	-0.01	0.205	0.038	0.144	,414**	-0.04	-0.101	-0.063	-0.007	-0.049	-0.052	-0.199	-0.121	-0.109	-0.138	-0.205	-0.144	-0.107	-0.187	-,236*
		p-value	0.326	0.006	0.7	0.43	0.021	0.049	0	.	0.459	0.099	0.409	0.071	0.154	0.459	0.488	0.042	0.034	0.44	0.74	0.537	0.19	0.003	0.929	0.061	0.731	0.191	0	0.721	0.362	0.568	0.952	0.655	0.637	0.07	0.274	0.322	0.209	0.061	0.192	0.334	0.089	0.031
		N	84	84	84	84	84	84	84	84	84	84	84	84	84	84	84	84	84	84	84	84	84	84	84	84	84	84	84	84	84	84	84	84	84	84	84	84	84	84	84	84	84	84
	ABCG2_M	Correlation Coefficient	,295**	,258*	0.159	-0.207	,414**	-,510**	0.141	0.082	1	-,355**	0.104	0.18	0.106	0.039	0.143	0.116	,248*	0.124	-0.009	0.011	0.013	0.083	-0.071	-0.131	0.2	0.046	0.055	0.072	-0.173	-0.129	-0.054	-0.067	-0.074	-,265*	-0.081	-0.071	-0.007	-0.045	0.018	-0.02	0.03	-0.072
		p-value	0.007	0.018	0.149	0.058	0	0	0.2	0.459	.	0.001	0.349	0.1	0.337	0.725	0.194	0.292	0.023	0.261	0.936	0.924	0.907	0.453	0.522	0.234	0.068	0.679	0.617	0.513	0.115	0.241	0.626	0.545	0.504	0.015	0.463	0.519	0.952	0.687	0.874	0.859	0.786	0.513
		N	84	84	84	84	84	84	84	84	84	84	84	84	84	84	84	84	84	84	84	84	84	84	84	84	84	84	84	84	84	84	84	84	84	84	84	84	84	84	84	84	84	84
	ALDH1A3_M	Correlation Coefficient	,244*	,269*	0.011	0.097	0.012	,768**	,224*	0.181	-,355**	1	0.165	0.118	0.038	-0.01	-0.13	-0.075	-0.104	-0.204	-0.183	0.135	0.186	0.214	0.09	,345**	-,249*	-0.04	-0.001	-0.095	0.084	-0.183	0.02	-0.032	-0.161	0.173	-0.029	-0.047	-0.098	0.008	-0.07	-0.139	-0.058	-0.01
		p-value	0.025	0.013	0.924	0.381	0.915	0	0.04	0.099	0.001	.	0.134	0.285	0.731	0.927	0.239	0.495	0.346	0.063	0.096	0.221	0.09	0.051	0.417	0.001	0.023	0.719	0.994	0.39	0.446	0.095	0.854	0.772	0.143	0.116	0.795	0.673	0.374	0.94	0.524	0.207	0.598	0.927
		N	84	84	84	84	84	84	84	84	84	84	84	84	84	84	84	84	84	84	84	84	84	84	84	84	84	84	84	84	84	84	84	84	84	84	84	84	84	84	84	84	84	84
	NANOG_M	Correlation Coefficient	,328**	0.114	0.144	-0.079	0.185	0.025	-0.02	-0.091	0.104	0.165	1	,270*	,232*	0.017	0.042	0.067	0.058	0.07	-0.149	0.021	0.136	-0.026	0.004	-0.1	-0.113	-,218*	-0.101	-0.171	0.093	-0.036	0.09	0.041	0.073	0.157	0.021	0.189	0.046	0.108	0.013	0.039	0.038	0.083
		p-value	0.002	0.302	0.192	0.473	0.092	0.822	0.855	0.409	0.349	0.134	.	0.013	0.033	0.876	0.702	0.544	0.602	0.525	0.177	0.85	0.218	0.812	0.971	0.366	0.308	0.047	0.361	0.119	0.399	0.744	0.418	0.708	0.507	0.153	0.849	0.086	0.68	0.329	0.909	0.722	0.731	0.453
		N	84	84	84	84	84	84	84	84	84	84	84	84	84	84	84	84	84	84	84	84	84	84	84	84	84	84	84	84	84	84	84	84	84	84	84	84	84	84	84	84	84	84
	POU5F1_M	Correlation Coefficient	0.12	0.196	-0.162	0.095	,523**	0.026	,415**	0.198	0.18	0.118	,270*	1	,622**	0.138	-0.074	-0.025	0.053	-0.001	-0.11	0.026	-0.101	0.08	-0.074	-0.041	-0.108	0.037	0.065	0.108	0.003	0.063	0.074	-0.162	-0.125	-0.02	-0.073	0.049	0.064	-0.078	-0.04	-0.134	-0.097	0.076
		p-value	0.279	0.074	0.142	0.392	0	0.812	0	0.071	0.1	0.285	0.013	.	0	0.212	0.506	0.822	0.631	0.995	0.32	0.814	0.362	0.469	0.506	0.712	0.328	0.739	0.554	0.329	0.977	0.566	0.501	0.141	0.258	0.859	0.508	0.655	0.563	0.482	0.72	0.225	0.381	0.492
		N	84	84	84	84	84	84	84	84	84	84	84	84	84	84	84	84	84	84	84	84	84	84	84	84	84	84	84	84	84	84	84	84	84	84	84	84	84	84	84	84	84	84
	NEAT1_M	Correlation Coefficient	-0.13	-0.011	-,256*	-0.008	,368**	-0.095	,297**	0.157	0.106	0.038	,232*	,622**	1	0.136	-0.1	-0.081	0.092	-0.004	-0.074	0.014	0.048	0.134	-0.042	-0.189	0.035	0.111	0.066	0.183	-0.067	0.111	0.054	-0.159	-0.024	0.032	-0.164	-0.071	0.042	-0.168	0.005	-0.134	-0.031	0.153
		p-value	0.239	0.922	0.019	0.945	0.001	0.391	0.006	0.154	0.337	0.731	0.033	0	.	0.217	0.366	0.465	0.403	0.969	0.501	0.896	0.665	0.224	0.703	0.085	0.75	0.314	0.55	0.096	0.543	0.315	0.624	0.148	0.825	0.775	0.136	0.519	0.707	0.128	0.965	0.225	0.782	0.164
		N	84	84	84	84	84	84	84	84	84	84	84	84	84	84	84	84	84	84	84	84	84	84	84	84	84	84	84	84	84	84	84	84	84	84	84	84	84	84	84	84	84	84
	SOX2_M	Correlation Coefficient	-0.08	0.017	0.102	-0.14	0.092	-0.129	,237*	0.082	0.039	-0.01	0.017	0.138	0.136	1	-0.062	-0.206	-0.056	-,270*	0.099	0.11	-0.014	-0.084	0.091	-0.016	-,235*	0.136	0.074	0.146	-0.12	-0.151	0.079	0.107	0.022	-,263*	0.066	-,340**	-0.062	-0.13	0.021	,227*	0.059	0.01
		p-value	0.472	0.876	0.358	0.203	0.403	0.243	0.03	0.459	0.725	0.927	0.876	0.212	0.217	.	0.574	0.061	0.61	0.013	0.369	0.318	0.9	0.448	0.409	0.882	0.031	0.217	0.503	0.186	0.275	0.171	0.473	0.331	0.841	0.015	0.551	0.002	0.576	0.239	0.85	0.038	0.594	0.926
		N	84	84	84	84	84	84	84	84	84	84	84	84	84	84	84	84	84	84	84	84	84	84	84	84	84	84	84	84	84	84	84	84	84	84	84	84	84	84	84	84	84	84
	MKI67_T	Correlation Coefficient	0.14	0.066	,228*	0.105	-0.094	-0.109	-0.15	0.077	0.143	-0.13	0.042	-0.074	-0.1	-0.062	1	,844**	,514**	,284**	-0.035	-0.033	0.161	-0.077	,375**	-0.15	0.211	,307**	0.177	-0.081	0.002	0.097	-,247*	-0.13	0.157	0.057	0.153	0.009	0.168	0.214	0.031	0.057	0.036	0.066
		p-value	0.205	0.549	0.037	0.343	0.396	0.324	0.174	0.488	0.194	0.239	0.702	0.506	0.366	0.574	.	0	0	0.009	0.749	0.763	0.142	0.484	0	0.173	0.054	0.004	0.107	0.462	0.987	0.378	0.023	0.24	0.154	0.609	0.165	0.934	0.127	0.05	0.782	0.606	0.747	0.549
		N	84	84	84	84	84	84	84	84	84	84	84	84	84	84	84	84	84	84	84	84	84	84	84	84	84	84	84	84	84	84	84	84	84	84	84	84	84	84	84	84	84	84
	CCNA2_T	Correlation Coefficient	,246*	,236*	,242*	0.18	-0.011	-0.029	-0.079	,222*	0.116	-0.075	0.067	-0.025	-0.081	-0.206	,844**	1	,601**	,410**	-0.166	0.007	0.166	0.129	,280**	-0.142	,219*	0.193	0.153	-0.07	-0.017	0.037	-0.148	-0.04	0.114	0.069	0.099	0.083	0.086	0.154	-0.178	-0.066	-0.101	0.018
		p-value	0.024	0.03	0.027	0.102	0.923	0.796	0.477	0.042	0.292	0.495	0.544	0.822	0.465	0.061	0	.	0	0	0.131	0.946	0.132	0.242	0.01	0.197	0.045	0.079	0.164	0.528	0.875	0.74	0.178	0.715	0.301	0.534	0.369	0.451	0.437	0.162	0.106	0.554	0.36	0.871
		N	84	84	84	84	84	84	84	84	84	84	84	84	84	84	84	84	84	84	84	84	84	84	84	84	84	84	84	84	84	84	84	84	84	84	84	84	84	84	84	84	84	84
	CCNB2_T	Correlation Coefficient	,240*	,290**	,363**	0.173	0.184	-0.058	0.081	,232*	,248*	-0.104	0.058	0.053	0.092	-0.056	,514**	,601**	1	,627**	-,277*	0.049	0.103	,382**	0.191	-,274*	0.031	-0.145	0.06	0.181	-0.103	-0.03	-0.055	-0.011	-0.02	-0.062	0.018	0.057	0.013	0	-,233*	-0.166	-0.181	-0.002
		p-value	0.028	0.007	0.001	0.115	0.093	0.599	0.465	0.034	0.023	0.346	0.602	0.631	0.403	0.61	0	0	.	0	0.011	0.658	0.351	0	0.082	0.012	0.781	0.19	0.585	0.1	0.352	0.789	0.621	0.92	0.855	0.573	0.874	0.609	0.905	0.999	0.033	0.132	0.1	0.984
		N	84	84	84	84	84	84	84	84	84	84	84	84	84	84	84	84	84	84	84	84	84	84	84	84	84	84	84	84	84	84	84	84	84	84	84	84	84	84	84	84	84	84
	VIM_T	Correlation Coefficient	0.152	0.123	,215*	0.151	0.063	-0.151	-0.19	-0.085	0.124	-0.204	0.07	-0.001	-0.004	-,270*	,284**	,410**	,627**	1	-0.138	0.148	0.003	0.179	0.1	-,279*	0.001	-,396**	-0.135	,333**	-0.159	0.067	-0.06	0.089	0.02	0.031	0.038	,220*	0.049	0.028	-,296**	-0.151	-0.147	-0.002
		p-value	0.169	0.266	0.049	0.169	0.568	0.172	0.083	0.44	0.261	0.063	0.525	0.995	0.969	0.013	0.009	0	0	.	0.209	0.18	0.977	0.103	0.364	0.01	0.991	0	0.222	0.002	0.148	0.545	0.589	0.423	0.857	0.779	0.734	0.045	0.655	0.8	0.006	0.171	0.182	0.985
		N	84	84	84	84	84	84	84	84	84	84	84	84	84	84	84	84	84	84	84	84	84	84	84	84	84	84	84	84	84	84	84	84	84	84	84	84	84	84	84	84	84	84
	SNAI1_T	Correlation Coefficient	-,263*	-,291**	-0.109	-0.174	-,229*	-0.08	-0.115	0.037	-0.009	-0.183	-0.149	-0.11	-0.074	0.099	-0.035	-0.166	-,277*	-0.138	1	0.108	-0.055	-,304**	0.108	0.192	,291**	,362**	0.184	-0.068	0.077	0.193	-0.1	-0.15	0.21	-0.017	0.077	-0.083	0.147	0.035	,284**	,348**	,280**	-0.016
		p-value	0.016	0.007	0.323	0.113	0.036	0.469	0.298	0.74	0.936	0.096	0.177	0.32	0.501	0.369	0.749	0.131	0.011	0.209	.	0.328	0.619	0.005	0.326	0.079	0.007	0.001	0.093	0.536	0.486	0.079	0.367	0.174	0.055	0.877	0.488	0.452	0.181	0.749	0.009	0.001	0.01	0.885
		N	84	84	84	84	84	84	84	84	84	84	84	84	84	84	84	84	84	84	84	84	84	84	84	84	84	84	84	84	84	84	84	84	84	84	84	84	84	84	84	84	84	84
	SNAI2_T	Correlation Coefficient	,256*	0.202	0.093	0.019	0.113	0.167	,250*	0.068	0.011	0.135	0.021	0.026	0.014	0.11	-0.033	0.007	0.049	0.148	0.108	1	0.182	0.194	-0.086	0.061	-0.157	-0.105	,221*	0.013	0.082	0.027	-0.036	0.207	0.157	0.143	0.179	-0.08	-0.097	0.1	-0.008	0	0.048	-0.003
		p-value	0.019	0.065	0.399	0.865	0.305	0.129	0.022	0.537	0.924	0.221	0.85	0.814	0.896	0.318	0.763	0.946	0.658	0.18	0.328	.	0.097	0.077	0.436	0.583	0.155	0.343	0.043	0.907	0.458	0.806	0.747	0.059	0.154	0.193	0.104	0.469	0.379	0.364	0.943	0.998	0.662	0.981
		N	84	84	84	84	84	84	84	84	84	84	84	84	84	84	84	84	84	84	84	84	84	84	84	84	84	84	84	84	84	84	84	84	84	84	84	84	84	84	84	84	84	84
	FOSL1_T	Correlation Coefficient	0.084	0.061	0.121	0.083	-0.054	0.124	0.01	0.144	0.013	0.186	0.136	-0.101	0.048	-0.014	0.161	0.166	0.103	0.003	-0.055	0.182	1	,216*	0.101	0.054	0.018	-0.058	-0.006	-0.057	-0.04	-0.101	0.017	-0.03	0.168	-0.028	0.001	0.049	-0.088	-0.018	-0.094	-0.026	-0.058	-0.125
		p-value	0.446	0.585	0.272	0.454	0.623	0.259	0.927	0.19	0.907	0.09	0.218	0.362	0.665	0.9	0.142	0.132	0.351	0.977	0.619	0.097	.	0.048	0.36	0.627	0.872	0.603	0.955	0.605	0.717	0.359	0.877	0.784	0.126	0.804	0.992	0.658	0.423	0.873	0.393	0.815	0.601	0.257
		N	84	84	84	84	84	84	84	84	84	84	84	84	84	84	84	84	84	84	84	84	84	84	84	84	84	84	84	84	84	84	84	84	84	84	84	84	84	84	84	84	84	84
	CD44_T	Correlation Coefficient	,320**	,226*	0.08	0.142	,274*	0.183	,288**	,322**	0.083	0.214	-0.026	0.08	0.134	-0.084	-0.077	0.129	,382**	0.179	-,304**	0.194	,216*	1	-0.022	0.21	-0.175	-,252*	0.027	0.033	-0.034	-0.054	0.122	0.093	-0.083	0.035	-0.035	0.027	-0.214	-0.109	-,284**	-0.194	-0.201	-0.077
		p-value	0.003	0.039	0.472	0.198	0.012	0.095	0.008	0.003	0.453	0.051	0.812	0.469	0.224	0.448	0.484	0.242	0	0.103	0.005	0.077	0.048	.	0.844	0.055	0.112	0.021	0.804	0.762	0.759	0.627	0.27	0.399	0.455	0.749	0.755	0.805	0.051	0.325	0.009	0.077	0.067	0.484
		N	84	84	84	84	84	84	84	84	84	84	84	84	84	84	84	84	84	84	84	84	84	84	84	84	84	84	84	84	84	84	84	84	84	84	84	84	84	84	84	84	84	84
	ABCG2_T	Correlation Coefficient	0.197	0.162	,249*	0.174	0.01	0.148	-0.189	-0.01	-0.071	0.09	0.004	-0.074	-0.042	0.091	,375**	,280**	0.191	0.1	0.108	-0.086	0.101	-0.022	1	0.091	0.072	0.12	0.045	-0.189	-0.179	-0.137	-0.17	0.011	-0.102	-0.068	0.087	-0.023	-0.016	0.017	-0.076	-0.149	-,218*	0.036
		p-value	0.072	0.14	0.022	0.113	0.929	0.179	0.085	0.929	0.522	0.417	0.971	0.506	0.703	0.409	0	0.01	0.082	0.364	0.326	0.436	0.36	0.844	.	0.408	0.515	0.278	0.688	0.085	0.103	0.215	0.122	0.919	0.354	0.542	0.431	0.834	0.888	0.879	0.492	0.175	0.047	0.742
		N	84	84	84	84	84	84	84	84	84	84	84	84	84	84	84	84	84	84	84	84	84	84	84	84	84	84	84	84	84	84	84	84	84	84	84	84	84	84	84	84	84	84
	ALDH1A3_T	Correlation Coefficient	-0.059	-0.078	-0.065	-0.089	-0.036	,323**	0.032	0.205	-0.131	,345**	-0.1	-0.041	-0.189	-0.016	-0.15	-0.142	-,274*	-,279*	0.192	0.061	0.054	0.21	0.091	1	-0.038	0.113	0.119	-0.15	0.096	-0.034	0.002	-0.006	-0.104	0.025	0.124	0.082	-0.073	0.048	0.04	0.068	0.058	-0.135
		p-value	0.595	0.479	0.555	0.423	0.747	0.003	0.776	0.061	0.234	0.001	0.366	0.712	0.085	0.882	0.173	0.197	0.012	0.01	0.079	0.583	0.627	0.055	0.408	.	0.735	0.304	0.282	0.174	0.387	0.759	0.982	0.954	0.346	0.821	0.26	0.459	0.507	0.662	0.72	0.539	0.599	0.221
		N	84	84	84	84	84	84	84	84	84	84	84	84	84	84	84	84	84	84	84	84	84	84	84	84	84	84	84	84	84	84	84	84	84	84	84	84	84	84	84	84	84	84
	NANOG_T	Correlation Coefficient	-0.052	-0.139	0.046	0.146	0.072	-0.097	-0.089	0.038	0.2	-,249*	-0.113	-0.108	0.035	-,235*	0.211	,219*	0.031	0.001	,291**	-0.157	0.018	-0.175	0.072	-0.038	1	,416**	,239*	0.029	0.145	,290**	-0.028	-0.109	0.151	0.111	0.04	0.102	,230*	0.084	,272*	0.093	0.083	0.111
		p-value	0.635	0.206	0.681	0.186	0.517	0.378	0.421	0.731	0.068	0.023	0.308	0.328	0.75	0.031	0.054	0.045	0.781	0.991	0.007	0.155	0.872	0.112	0.515	0.735	.	0	0.029	0.797	0.189	0.007	0.8	0.323	0.171	0.316	0.717	0.355	0.035	0.448	0.012	0.399	0.455	0.316
		N	84	84	84	84	84	84	84	84	84	84	84	84	84	84	84	84	84	84	84	84	84	84	84	84	84	84	84	84	84	84	84	84	84	84	84	84	84	84	84	84	84	84
	POU5F1_T	Correlation Coefficient	-0.132	-0.129	-0.154	-0.016	-0.061	-0.043	0.111	0.144	0.046	-0.04	-,218*	0.037	0.111	0.136	,307**	0.193	-0.145	-,396**	,362**	-0.105	-0.058	-,252*	0.12	0.113	,416**	1	,475**	-0.099	0.034	0.024	-0.123	-0.126	0.106	-0.048	-0.05	-,285**	0.031	-0.084	0.173	0.069	0.053	0.007
		p-value	0.231	0.244	0.162	0.882	0.583	0.697	0.314	0.191	0.679	0.719	0.047	0.739	0.314	0.217	0.004	0.079	0.19	0	0.001	0.343	0.603	0.021	0.278	0.304	0	.	0	0.372	0.757	0.828	0.266	0.255	0.338	0.666	0.649	0.009	0.781	0.445	0.116	0.53	0.634	0.953
		N	84	84	84	84	84	84	84	84	84	84	84	84	84	84	84	84	84	84	84	84	84	84	84	84	84	84	84	84	84	84	84	84	84	84	84	84	84	84	84	84	84	84
	NEAT1_T	Correlation Coefficient	0.198	0.152	-0.049	0.015	0.025	0.115	,432**	,414**	0.055	-0.001	-0.101	0.065	0.066	0.074	0.177	0.153	0.06	-0.135	0.184	,221*	-0.006	0.027	0.045	0.119	,239*	,475**	1	-0.115	0.002	0.039	0.069	0.016	-0.011	0.007	-0.026	-0.099	-0.043	-0.095	0.033	-0.014	-0.146	-0.026
		p-value	0.071	0.169	0.66	0.894	0.825	0.299	0	0	0.617	0.994	0.361	0.554	0.55	0.503	0.107	0.164	0.585	0.222	0.093	0.043	0.955	0.804	0.688	0.282	0.029	0	.	0.297	0.986	0.726	0.533	0.888	0.922	0.952	0.818	0.369	0.697	0.39	0.762	0.896	0.185	0.812
		N	84	84	84	84	84	84	84	84	84	84	84	84	84	84	84	84	84	84	84	84	84	84	84	84	84	84	84	84	84	84	84	84	84	84	84	84	84	84	84	84	84	84
	SOX2_T	Correlation Coefficient	-0.208	-0.011	0.037	-0.034	0.139	-0.07	-0.018	-0.04	0.072	-0.095	-0.171	0.108	0.183	0.146	-0.081	-0.07	0.181	,333**	-0.068	0.013	-0.057	0.033	-0.189	-0.15	0.029	-0.099	-0.115	1	0.001	0.163	0.089	-0.012	0.012	-0.048	0.075	-0.031	-0.017	-0.097	-0.009	0.026	-0.004	-0.081
		p-value	0.058	0.921	0.736	0.762	0.208	0.524	0.873	0.721	0.513	0.39	0.119	0.329	0.096	0.186	0.462	0.528	0.1	0.002	0.536	0.907	0.605	0.762	0.085	0.174	0.797	0.372	0.297	.	0.99	0.138	0.422	0.914	0.913	0.662	0.496	0.778	0.876	0.379	0.935	0.814	0.971	0.465
		N	84	84	84	84	84	84	84	84	84	84	84	84	84	84	84	84	84	84	84	84	84	84	84	84	84	84	84	84	84	84	84	84	84	84	84	84	84	84	84	84	84	84
	MKI67_231	Correlation Coefficient	-0.169	-0.205	0.027	0.104	0.051	,226*	0.01	-0.101	-0.173	0.084	0.093	0.003	-0.067	-0.12	0.002	-0.017	-0.103	-0.159	0.077	0.082	-0.04	-0.034	-0.179	0.096	0.145	0.034	0.002	0.001	1	,630**	0.197	-0.203	,416**	,714**	,558**	,275*	,416**	,488**	,493**	,567**	,540**	,278*
		p-value	0.125	0.062	0.81	0.347	0.645	0.038	0.928	0.362	0.115	0.446	0.399	0.977	0.543	0.275	0.987	0.875	0.352	0.148	0.486	0.458	0.717	0.759	0.103	0.387	0.189	0.757	0.986	0.99	.	0	0.072	0.064	0	0	0	0.011	0	0	0	0	0	0.01
		N	84	84	84	84	84	84	84	84	84	84	84	84	84	84	84	84	84	84	84	84	84	84	84	84	84	84	84	84	84	84	84	84	84	84	84	84	84	84	84	84	84	84
	CCNA2_231	Correlation Coefficient	-,259*	-,231*	-0.139	0.132	-0.008	-0.015	-0.081	-0.063	-0.129	-0.183	-0.036	0.063	0.111	-0.151	0.097	0.037	-0.03	0.067	0.193	0.027	-0.101	-0.054	-0.137	-0.034	,290**	0.024	0.039	0.163	,630**	1	-0.045	-,259*	,557**	,553**	,543**	,436**	,503**	,460**	,377**	,463**	,417**	0.106
		p-value	0.017	0.034	0.206	0.233	0.94	0.893	0.463	0.568	0.241	0.095	0.744	0.566	0.315	0.171	0.378	0.74	0.789	0.545	0.079	0.806	0.359	0.627	0.215	0.759	0.007	0.828	0.726	0.138	0	.	0.686	0.017	0	0	0	0	0	0	0	0	0	0.335
		N	84	84	84	84	84	84	84	84	84	84	84	84	84	84	84	84	84	84	84	84	84	84	84	84	84	84	84	84	84	84	84	84	84	84	84	84	84	84	84	84	84	84
	CCNB2_231	Correlation Coefficient	-0.081	-0.114	-0.206	-0.074	,234*	0.059	,225*	-0.007	-0.054	0.02	0.09	0.074	0.054	0.079	-,247*	-0.148	-0.055	-0.06	-0.1	-0.036	0.017	0.122	-0.17	0.002	-0.028	-0.123	0.069	0.089	0.197	-0.045	1	,494**	-,253*	0.031	-,283**	0.012	-,321**	-0.179	0.043	-0.174	-0.096	,364**
		p-value	0.466	0.303	0.06	0.504	0.032	0.594	0.039	0.952	0.626	0.854	0.418	0.501	0.624	0.473	0.023	0.178	0.621	0.589	0.367	0.747	0.877	0.27	0.122	0.982	0.8	0.266	0.533	0.422	0.072	0.686	.	0	0.02	0.779	0.009	0.913	0.003	0.102	0.695	0.114	0.387	0.001
		N	84	84	84	84	84	84	84	84	84	84	84	84	84	84	84	84	84	84	84	84	84	84	84	84	84	84	84	84	84	84	84	84	84	84	84	84	84	84	84	84	84	84
	VIM_231	Correlation Coefficient	0.084	-0.008	0.025	0.105	0.177	0.065	0.114	-0.049	-0.067	-0.032	0.041	-0.162	-0.159	0.107	-0.13	-0.04	-0.011	0.089	-0.15	0.207	-0.03	0.093	0.011	-0.006	-0.109	-0.126	0.016	-0.012	-0.203	-,259*	,494**	1	-0.127	-0.155	-0.059	0.126	-,273*	-0.055	-0.182	-,314**	-,238*	0.122
		p-value	0.446	0.944	0.821	0.343	0.107	0.558	0.302	0.655	0.545	0.772	0.708	0.141	0.148	0.331	0.24	0.715	0.92	0.423	0.174	0.059	0.784	0.399	0.919	0.954	0.323	0.255	0.888	0.914	0.064	0.017	0	.	0.25	0.161	0.593	0.254	0.012	0.62	0.097	0.004	0.029	0.269
		N	84	84	84	84	84	84	84	84	84	84	84	84	84	84	84	84	84	84	84	84	84	84	84	84	84	84	84	84	84	84	84	84	84	84	84	84	84	84	84	84	84	84
	SNAI1_231	Correlation Coefficient	-0.064	-0.137	0.136	,229*	-0.15	0.07	-0.109	-0.052	-0.074	-0.161	0.073	-0.125	-0.024	0.022	0.157	0.114	-0.02	0.02	0.21	0.157	0.168	-0.083	-0.102	-0.104	0.151	0.106	-0.011	0.012	,416**	,557**	-,253*	-0.127	1	,357**	,552**	,232*	,423**	,462**	0.192	,487**	,313**	-0.073
		p-value	0.565	0.215	0.218	0.036	0.172	0.526	0.322	0.637	0.504	0.143	0.507	0.258	0.825	0.841	0.154	0.301	0.855	0.857	0.055	0.154	0.126	0.455	0.354	0.346	0.171	0.338	0.922	0.913	0	0	0.02	0.25	.	0.001	0	0.033	0	0	0.079	0	0.004	0.511
		N	84	84	84	84	84	84	84	84	84	84	84	84	84	84	84	84	84	84	84	84	84	84	84	84	84	84	84	84	84	84	84	84	84	84	84	84	84	84	84	84	84	84
	SNAI2_231	Correlation Coefficient	-0.056	-0.16	-0.092	0.061	-0.063	,286**	-0.015	-0.199	-,265*	0.173	0.157	-0.02	0.032	-,263*	0.057	0.069	-0.062	0.031	-0.017	0.143	-0.028	0.035	-0.068	0.025	0.111	-0.048	0.007	-0.048	,714**	,553**	0.031	-0.155	,357**	1	,513**	,333**	,384**	,470**	,227*	,341**	,388**	,256*
		p-value	0.612	0.147	0.407	0.579	0.57	0.008	0.889	0.07	0.015	0.116	0.153	0.859	0.775	0.015	0.609	0.534	0.573	0.779	0.877	0.193	0.804	0.749	0.542	0.821	0.316	0.666	0.952	0.662	0	0	0.779	0.161	0.001	.	0	0.002	0	0	0.038	0.001	0	0.019
		N	84	84	84	84	84	84	84	84	84	84	84	84	84	84	84	84	84	84	84	84	84	84	84	84	84	84	84	84	84	84	84	84	84	84	84	84	84	84	84	84	84	84
	FOSL1_231	Correlation Coefficient	-0.081	-0.053	,244*	0.182	-0.071	0.104	-0.076	-0.121	-0.081	-0.029	0.021	-0.073	-0.164	0.066	0.153	0.099	0.018	0.038	0.077	0.179	0.001	-0.035	0.087	0.124	0.04	-0.05	-0.026	0.075	,558**	,543**	-,283**	-0.059	,552**	,513**	1	,316**	,382**	,546**	0.17	,546**	,342**	-0.034
		p-value	0.467	0.629	0.025	0.097	0.522	0.345	0.491	0.274	0.463	0.795	0.849	0.508	0.136	0.551	0.165	0.369	0.874	0.734	0.488	0.104	0.992	0.755	0.431	0.26	0.717	0.649	0.818	0.496	0	0	0.009	0.593	0	0	.	0.003	0	0	0.121	0	0.001	0.76
		N	84	84	84	84	84	84	84	84	84	84	84	84	84	84	84	84	84	84	84	84	84	84	84	84	84	84	84	84	84	84	84	84	84	84	84	84	84	84	84	84	84	84
	CD44_231	Correlation Coefficient	0.063	-0.013	0.057	0.201	0.123	0.086	-0.049	-0.109	-0.071	-0.047	0.189	0.049	-0.071	-,340**	0.009	0.083	0.057	,220*	-0.083	-0.08	0.049	0.027	-0.023	0.082	0.102	-,285**	-0.099	-0.031	,275*	,436**	0.012	0.126	,232*	,333**	,316**	1	,578**	,467**	0.098	0.136	0.163	-0.037
		p-value	0.569	0.907	0.604	0.067	0.265	0.437	0.658	0.322	0.519	0.673	0.086	0.655	0.519	0.002	0.934	0.451	0.609	0.045	0.452	0.469	0.658	0.805	0.834	0.459	0.355	0.009	0.369	0.778	0.011	0	0.913	0.254	0.033	0.002	0.003	.	0	0	0.375	0.216	0.139	0.735
		N	84	84	84	84	84	84	84	84	84	84	84	84	84	84	84	84	84	84	84	84	84	84	84	84	84	84	84	84	84	84	84	84	84	84	84	84	84	84	84	84	84	84
	ABCG2_231	Correlation Coefficient	-0.112	-0.097	0.014	0.194	0.136	-0.057	-0.023	-0.138	-0.007	-0.098	0.046	0.064	0.042	-0.062	0.168	0.086	0.013	0.049	0.147	-0.097	-0.088	-0.214	-0.016	-0.073	,230*	0.031	-0.043	-0.017	,416**	,503**	-,321**	-,273*	,423**	,384**	,382**	,578**	1	,557**	,349**	,464**	,471**	0.068
		p-value	0.312	0.381	0.9	0.077	0.218	0.608	0.837	0.209	0.952	0.374	0.68	0.563	0.707	0.576	0.127	0.437	0.905	0.655	0.181	0.379	0.423	0.051	0.888	0.507	0.035	0.781	0.697	0.876	0	0	0.003	0.012	0	0	0	0	.	0	0.001	0	0	0.541
		N	84	84	84	84	84	84	84	84	84	84	84	84	84	84	84	84	84	84	84	84	84	84	84	84	84	84	84	84	84	84	84	84	84	84	84	84	84	84	84	84	84	84
	ALDH1A3_231	Correlation Coefficient	0.062	-0.022	0.18	,356**	0.024	0.17	-0.16	-0.205	-0.045	0.008	0.108	-0.078	-0.168	-0.13	0.214	0.154	0	0.028	0.035	0.1	-0.018	-0.109	0.017	0.048	0.084	-0.084	-0.095	-0.097	,488**	,460**	-0.179	-0.055	,462**	,470**	,546**	,467**	,557**	1	,353**	,449**	,435**	0.117
		p-value	0.575	0.842	0.101	0.001	0.825	0.121	0.146	0.061	0.687	0.94	0.329	0.482	0.128	0.239	0.05	0.162	0.999	0.8	0.749	0.364	0.873	0.325	0.879	0.662	0.448	0.445	0.39	0.379	0	0	0.102	0.62	0	0	0	0	0	.	0.001	0	0	0.287
		N	84	84	84	84	84	84	84	84	84	84	84	84	84	84	84	84	84	84	84	84	84	84	84	84	84	84	84	84	84	84	84	84	84	84	84	84	84	84	84	84	84	84
	NANOG_231	Correlation Coefficient	-0.087	-0.144	0.079	0.091	0.092	-0.056	-0.085	-0.144	0.018	-0.07	0.013	-0.04	0.005	0.021	0.031	-0.178	-,233*	-,296**	,284**	-0.008	-0.094	-,284**	-0.076	0.04	,272*	0.173	0.033	-0.009	,493**	,377**	0.043	-0.182	0.192	,227*	0.17	0.098	,349**	,353**	1	,521**	,597**	,296**
		p-value	0.434	0.19	0.475	0.412	0.404	0.613	0.44	0.192	0.874	0.524	0.909	0.72	0.965	0.85	0.782	0.106	0.033	0.006	0.009	0.943	0.393	0.009	0.492	0.72	0.012	0.116	0.762	0.935	0	0	0.695	0.097	0.079	0.038	0.121	0.375	0.001	0.001	.	0	0	0.006
		N	84	84	84	84	84	84	84	84	84	84	84	84	84	84	84	84	84	84	84	84	84	84	84	84	84	84	84	84	84	84	84	84	84	84	84	84	84	84	84	84	84	84
	POU5F1_231	Correlation Coefficient	-,228*	-,240*	0.174	-0.003	-0.128	-0.075	-0.099	-0.107	-0.02	-0.139	0.039	-0.134	-0.134	,227*	0.057	-0.066	-0.166	-0.151	,348**	0	-0.026	-0.194	-0.149	0.068	0.093	0.069	-0.014	0.026	,567**	,463**	-0.174	-,314**	,487**	,341**	,546**	0.136	,464**	,449**	,521**	1	,710**	0.078
		p-value	0.037	0.028	0.112	0.981	0.247	0.499	0.371	0.334	0.859	0.207	0.722	0.225	0.225	0.038	0.606	0.554	0.132	0.171	0.001	0.998	0.815	0.077	0.175	0.539	0.399	0.53	0.896	0.814	0	0	0.114	0.004	0	0.001	0	0.216	0	0	0	.	0	0.479
		N	84	84	84	84	84	84	84	84	84	84	84	84	84	84	84	84	84	84	84	84	84	84	84	84	84	84	84	84	84	84	84	84	84	84	84	84	84	84	84	84	84	84
	NEAT1_231	Correlation Coefficient	-,232*	-,355**	-0.079	-0.033	-0.038	-0.13	-0.145	-0.187	0.03	-0.058	0.038	-0.097	-0.031	0.059	0.036	-0.101	-0.181	-0.147	,280**	0.048	-0.058	-0.201	-,218*	0.058	0.083	0.053	-0.146	-0.004	,540**	,417**	-0.096	-,238*	,313**	,388**	,342**	0.163	,471**	,435**	,597**	,710**	1	0.196
		p-value	0.034	0.001	0.477	0.768	0.735	0.24	0.189	0.089	0.786	0.598	0.731	0.381	0.782	0.594	0.747	0.36	0.1	0.182	0.01	0.662	0.601	0.067	0.047	0.599	0.455	0.634	0.185	0.971	0	0	0.387	0.029	0.004	0	0.001	0.139	0	0	0	0	.	0.074
		N	84	84	84	84	84	84	84	84	84	84	84	84	84	84	84	84	84	84	84	84	84	84	84	84	84	84	84	84	84	84	84	84	84	84	84	84	84	84	84	84	84	84
	SOX2_231	Correlation Coefficient	-0.147	-,234*	-0.115	-0.049	0.148	-0.042	-0.006	-,236*	-0.072	-0.01	0.083	0.076	0.153	0.01	0.066	0.018	-0.002	-0.002	-0.016	-0.003	-0.125	-0.077	0.036	-0.135	0.111	0.007	-0.026	-0.081	,278*	0.106	,364**	0.122	-0.073	,256*	-0.034	-0.037	0.068	0.117	,296**	0.078	0.196	1
		p-value	0.182	0.032	0.297	0.659	0.179	0.705	0.954	0.031	0.513	0.927	0.453	0.492	0.164	0.926	0.549	0.871	0.984	0.985	0.885	0.981	0.257	0.484	0.742	0.221	0.316	0.953	0.812	0.465	0.01	0.335	0.001	0.269	0.511	0.019	0.76	0.735	0.541	0.287	0.006	0.479	0.074	.
		N	84	84	84	84	84	84	84	84	84	84	84	84	84	84	84	84	84	84	84	84	84	84	84	84	84	84	84	84	84	84	84	84	84	84	84	84	84	84	84	84	84	84

## Sheet: Table S6
		Cox-regression DFS MCF7
		ALL					ERa+					ERa-
		Univariate (n=88)			MVA (n=70)		Univariate (n=69)			MVA (n=55)		Univariate (n=17)			MVA (n=15)
		(Events,n=50)			(Events,n=42)		(Events,n=37)			(Events,n=30)		(Events,n=13)			(Events,n=12)
		HR (95% CI)	p-value	q-values	HR (95% CI)	p-value	HR (95% CI)	p-value	q-value	HR (95% CI)	p-value	HR (95% CI)	p-value	q-value	HR (95% CI)	p-value
Proliferation	MKI67	0.622 (0.357-1.086)	0.095	0.609	0.655 (0.343-1.253)	0.201	0.476 (0.201-1.127)	0.091	0.691	0.509 (0.238-1.090)	0.082	1.135 (0.335-3.839)	0.839	0.979	3.196 (0.352-29.054)	0.302
	CCNA2	1.188 (0.681-2.072)	0.544	0.952	1.086 (0.582-2.024)	0.796	0.923 (0.404-2.106)	0.849	0.859	0.914 (0.436-1.915)	0.811	0.833 (0.241-2.872)	0.772	0.979	5.409 (0.584-50.065)	0.137
	CCNB2	1.042 (0.597-1.818)	0.885	0.965	0.811 (0.420-1.568)	0.534	1.611 (0.659-3.942)	0.296	0.691	0.701 (0.327-1.501)	0.361	0.632 (0.110-3.641)	0.608	0.882	1.187 (0.058-24.336)	0.911
EMT	VIM	1.017 (0.584-1.772)	0.953	0.965	0.925 (0.493-1.733)	0.807	1.193 (0.703-2.024)	0.513	0.756	1.218 (0.584-2.540)	0.599	1.004 (0.445-2.265)	0.992	0.992	0.445 (0.086-2.317)	0.336
	SNAI1	0.988 (0.566-1.723)	0.965	0.965	1.269 (0.648-2.483)	0.488	0.895 (0.594-1.347)	0.594	0.756	0.927 (0.394-2.184)	0.863	1.351 (0.512-3.567)	0.544	0.882	3.700 (0.926-14.783)	0.064
	SNAI2	1.568 (0.899-2.733)	0.113	0.609	1.059 (0.559-2.007)	0.861	1.119 (0.795-1.576)	0.518	0.756	1.346 (0.627-2.891)	0.446	1.183 (0.597-2.346)	0.630	0.882	0.661 (0.251-1.741)	0.402
	FOSL1	0.668 (0.381-1.172)	0.159	0.609	0.714 (0.372-1.369)	0.311	0.673 (0.322-1.409)	0.293	0.691	0.617 (0.276-1.376)	0.238	1.659 (0.262-10.498)	0.591	0.882	1.667 (0.154-18.009)	0.674
Pluripotency	NANOG	1.377 (0.789-2.405)	0.261	0.609	2.541 (1.108-5.827)	0.028*	1.814 (0.844-3.899)	0.127	0.691	1.735 (0.807-3.731)	0.158	1.560 (0.463-5.250)	0.473	0.882	6.173 (0.801-47.541)	0.081
	POU5F1	1.096 (0.629-1.908)	0.746	0.965	1.800 (0.894-3.624)	0.100	0.917 (0.356-2.367)	0.859	0.859	2.010 (0.850-4.754)	0.112	1.058 (0.278-4.032)	0.934	0.992	4.612 (0.490-43.387)	0.181
	NEAT1	1.333 (0.765-2.321)	0.310	0.62	1.936 (0.976-3.840)	0.059	1.208 (0.725-2.014)	0.468	0.756	2.289 (1.003-5.226)	0.049*	1.655 (0.630-4.349)	0.307	0.882	2.704 (0.833-8.770)	0.098
	SOX2	0.925 (0.530-1.617)	0.785	0.965	0.825 (0.439-1.551)	0.551	0.532 (0.210-1.352)	0.185	0.691	0.540 (0.248-1.178)	0.121	1.703 (0.267-10.877)	0.573	0.882	2.996 (0.400-22.435)	0.286
BCSC	CD44	0.720 (0.412-1.260)	0.250	0.609	0.783 (0.412-1.486)	0.454	0.736 (0.273-1.983)	0.544	0.756	0.599 (0.276-1.301)	0.196	8.232 (0.403-168.100)	0.171	0.882	3.279 (0.172-62.661)	0.430
	ABCG2	0.698 (0.399-1.221)	0.207	0.609	1.146 (0.542-2.420)	0.722	0.757 (0.487-1.177)	0.216	0.691	0.951 (0.400-2.260)	0.909	0.654 (0.229-1.863)	0.426	0.882	2.784 (0.509-15.220)	0.237
	ALDH1A3	1.140 (0.654-1.986)	0.645	0.965	0.992 (0.514-1.914)	0.980	0.957 (0.631-1.449)	0.834	0.859	0.794 (0.371-1.700)	0.552	2.735 (0.557-13.426)	0.215	0.882	2.282 (0.277-18.787)	0.443
			§Significant after FDR correction α=0.15
		Cox-regression DFS T-47D
		ALL					ERa+					ERa-
		Univariate (n=88)			MVA (n=70)		Univariate (n=70)			MVA (n=55)		Univariate (n=17)			MVA (n=15)
		(Events,n=50)			(Events,n=42)		(Events,n=37)			(Events,n=30)		(Events,n=13)			(Events,n=12)
		HR (95% CI)	p-value	q-values	HR (95% CI)	p-value	HR (95% CI)	p-value	q-value	HR (95% CI)	p-value	HR (95% CI)	p-value	q-value	HR (95% CI)	p-value
Proliferation	MKI67	1.057 (0.737-1.515)	0.764	0.95	0.886 (0.549-1.430)	0.620	1.093 (0.726-1.646)	0.669	0.830	1.061 (0.630-1.789)	0.823	0.706 (0.299-1.671)	0.429	0.870	0.232 (0.037-1.464)	0.120
	CCNA2	1.019 (0.642-1.618)	0.936	0.95	0.955 (0.521-1.750)	0.882	1.111 (0.661-1.866)	0.692	0.830	1.165 (0.596-2.277)	0.655	0.618 (0.200-1.912)	0.404	0.870	0.210 (0.011-4.040)	0.301
	CCNB2	0.988 (0.672-1.451)	0.950	0.95	0.949 (0.587-1.535)	0.832	1.140 (0.736-1.764)	0.557	0.830	1.059 (0.632-1.775)	0.827	0.877 (0.305-2.521)	0.808	0.870	0.634 (0.134-2.999)	0.566
EMT	VIM	1.072 (0.703-1.634)	0.746	0.95	1.168 (0.694-1.965)	0.558	1.319 (0.791-2.200)	0.289	0.830	1.233 (0.692-2.198)	0.477	0.867 (0.290-2.590)	0.798	0.870	1.213 (0.193-7.629)	0.837
	SNAI1	0.955 (0.653-1.397)	0.814	0.95	0.877 (0.544-1.415)	0.590	0.986 (0.640-1.520)	0.950	0.95	0.957 (0.543-1.688)	0.880	0.849 (0.376-1.916)	0.694	0.870	0.881 (0.316-2.456)	0.809
	SNAI2	1.173 (0.793-1.735)	0.424	0.95	1.279 (0.748-2.186)	0.368	1.130 (0.747-1.709)	0.564	0.830	1.050 (0.598-1.844)	0.864	1.557 (0.483-5.020)	0.458	0.870	2.738 (0.673-11.135)	0.159
	FOSL1	1.032 (0.689-1.545)	0.878	0.95	1.182 (0.685-2.040)	0.548	1.079 (0.672-1.733)	0.752	0.830	1.109 (0.612-2.009)	0.734	1.228 (0.474-3.183)	0.672	0.870	1.159 (0.233-5.757)	0.857
Pluripotency	NANOG	1.144 (0.816-1.604)	0.436	0.95	1.122 (0.737-1.710)	0.591	1.074 (0.745-1.548)	0.702	0.830	1.149 (0.732-1.805)	0.547	1.473 (0.609-3.561)	0.390	0.870	1.160 (0.404-3.327)	0.783
	POU5F1	1.032 (0.686-1.552)	0.881	0.95	1.033 (0.613-1.740)	0.902	0.936 (0.600-1.460)	0.771	0.830	1.089 (0.614-1.932)	0.769	1.729 (0.483-6.186)	0.400	0.870	1.515 (0.332-6.905)	0.592
	NEAT1	0.727 (0.482-1.096)	0.128	0.896	0.670 (0.436-1.032)	0.069	0.654 (0.403-1.060)	0.085	0.595	0.691 (0.408-1.170)	0.169	0.790 (0.343-1.821)	0.581	0.870	0.805 (0.321-2.020)	0.644
	SOX2	1.386 (0.962-1.995)	0.079	0.896	1.390 (0.939-2.057)	0.100	1.484 (0.990-2.225)	0.056	0.595	1.341 (0.879-2.047)	0.173	1.066 (0.428-2.657)	0.890	0.89	1.374 (0.440-4.290)	0.585
BCSC	CD44	0.882 (0.536-1.452)	0.621	0.95	1.019 (0.547-1.901)	0.952	0.880 (0.475-1.633)	0.686	0.830	0.859 (0.398-1.852)	0.698	1.982 (0.593-6.626)	0.267	0.870	1.249 (0.305-5.113)	0.757
	ABCG2	1.056 (0.808-1.379)	0.691	0.95	0.892 (0.662-1.203	0.455	1.049 (0.764-1.441)	0.767	0.830	0.903 (0.644-1.268)	0.557	1.104 (0.682-1.786)	0.686	0.870	1.531 (0.531-4.411)	0.430
	ALDH1A3	0.918 (0.604-1.395)	0.688	0.95	0.591 (0.332-1.052)	0.074	0.892 (0.551-1.445)	0.644	0.830	0.593 (0.309-1.136)	0.115	1.313 (0.518-3.326)	0.566	0.870	0.686 (0.175-2.693)	0.589
			§Significant after FDR correction α=0.15
		Cox-regression DFS MDA-MB-231
		ALL					ERa+					ERa-
		Univariate (n=68)			MVA (n=54)		Univariate (n=53)			MVA (n=41)		Univariate (n=14)			MVA (n=12)
		(Events,n=38)			(Events,n=32)		(Events,n=28)			(Events,n=23)		(Events,n=10)			(Events,n=9)
		HR (95% CI)	p-value	q-value	HR (95% CI)	p-value	HR (95% CI)	p-value	q-value	HR (95% CI)	p-value	HR (95% CI)	p-value	q-value	HR (95% CI)	p-value
Proliferation	MKI67	1.052 (0.606-1.826)	0.858	0.924	1.039 (0.599-1.803)	0.891	1.318 (0.649-2.679)	0.445	0.968	1.495 (0.686-3.257)	0.312	0.639 (0.242-1.687)	0.366	0.4	0.000 (0.000-106.237)	0.204
	CCNA2	0.883 (0.508-1.533)	0.658	0.924	0.950 (0.527-1.714)	0.866	1.154 (0.584-2.278)	0.680	0.968	1.315 (0.619-2.794)	0.477	0.330 (0.080-1.353)	0.123	0.4	0.036 (0.003-0.449)	0.010*
	CCNB2	1.104 (0.869-1.403)	0.419	0.924	1.097 (0.811-1.484)	0.547	1.048 (0.827-1.327)	0.698	0.968	1.080 (0.811-1.436)	0.600	1.650 (0.680-4.000)	0.268	0.622	0.223 (0.004-12.606)	0.466
EMT	VIM	1.303 (0.689-2.465)	0.416	0.924	0.957 (0.438-2.088)	0.912	1.106 (0.554-2.208)	0.776	0.968	0.919 (0.392-2.153)	0.846	3.773 (0.528-26.962)	0.186	0.758	12.771(0.535-304.623)	0.116
	SNAI1	0.944 (0.712-1.250)	0.686	0.924	0.980 (0.725-1.325)	0.895	1.061 (0.758-1.485)	0.729	0.968	1.177 (0.821-1.688)	0.374	0.658 (0.350-1.240)	0.195	0.478	0.003 (0.000-0.796)	0.041*
	SNAI2	0.780 (0.371-1.641)	0.512	0.924	0.703 (0.344-1.438)	0.335	1.007 (0.368-2.754)	0.990	0.99	0.938 (0.318-2.767)	0.908	0.464 (0.144-1.500)	0.200	0.4	0.095 (0.010-0.856)	0.036*
	FOSL1	0.706 (0.378-1.320)	0.276	0.924	0.573 (0.301-1.092)	0.090	0.932 (0.449-1.933)	0.850	0.968	0.872 (0.417-1.826)	0.717	0.130 (0.018-0.953)	0.045*	0.4	0.006 (0.000-0.546)	0.026*
Pluripotency	NANOG	1.128 (0.742-1.714)	0.574	0.924	1.233 (0.792-1.919)	0.354	1.189 (0.702-2.014)	0.519	0.968	1.669 (0.878-3.174)	0.118	0.913 (0.470-1.774)	0.789	0.4	0.248 (0.065-0.949)	0.042*
	POU5F1	0.958 (0.660-1.392)	0.823	0.924	0.968 (0.651-1.440)	0.872	1.067 (0.692-1.645)	0.769	0.968	1.162 (0.701-1.927)	0.559	0.560 (0.238-1.320)	0.185	0.469	0.186 (0.043-0.808)	0.025*
	NEAT1	0.987 (0.595-1.636)	0.959	0.924	0.998 (0.578-1.725)	0.995	0.932 (0.539-1.612)	0.801	0.968	0.978 (0.529-1.808)	0.944	1.106 (0.288-4.249)	0.883	0.850	0.170 (0.021-1.359)	0.095
	SOX2	0.908 (0.605-1.363)	0.642	0.924	1.280 (0.768-2.133)	0.344	1.134 (0.661-1.945)	0.648	0.968	3.137 (1.491-6.602)	0.003**	0.746 (0.425-1.309)	0.307	0.4	0.374 (0.158-0.886)	0.025*
BCSC	CD44	0.768 (0.309-1.909)	0.570	0.924	0.569 (0.185-1.750)	0.325	0.844 (0.284-2.506)	0.759	0.968	0.654 (0.191-2.236)	0.498	0.663 (0.112-3.912)	0.650	0.512	0.272 (0.003-28.882)	0.585
	ABCG2	0.877 (0.550-1.399)	0.583	0.959	0.967 (0.560-1.672)	0.905	0.942 (0.561-1.582)	0.821	0.968	1.050 (0.570-1.933)	0.876	0.675 (0.222-2.055)	0.489	0.883	0.563 (0.051-6.233)	0.639
	ALDH1A3	0.928 (0.513-1.677)	0.804	0.924	0.800 (0.408-1.567)	0.515	1.044 (0.536-2.033)	0.899	0.968	1.069 (0.513-2.226)	0.858	0.390 (0.097-1.570)	0.185	0.4	0.029 (0.001-0.996)	0.050
			§Significant after FDR correction α=0.15

## Sheet: Table S7
	DFS (Log Rank, Kaplan-Meyer)									DFS (Log Rank, Kaplan-Meyer)									DFS (Log Rank, Kaplan-Meyer)
	MCF7									T-47D									MDA-MB-231
	All			ERα+			ERα-			All			ERα+			ERα-			All			ERα+			ERα-
	Median	Q1	Q3	Median	Q1	Q3	Median	Q1	Q3	Median	Q1	Q3	Median	Q1	Q3	Median	Q1	Q3	Median	Q1	Q3	Median	Q1	Q3	Median	Q1	Q3
MKI67	0.091	0.553	0.585	0.058	0.453	0.37	0.718	0.993	0.661	0.622	0.618	0.708	0.292	0.852	0.51	0.274	0.567	0.368	0.877	0.36	0.215	0.776	0.094	0.392	0.28	0.54	0.231
CCNA2	0.543	0.245	0.32	0.655	0.194	0.415	0.795	0.689	0.288	0.942	0.651	0.767	0.499	0.793	0.588	0.301	0.622	0.637	0.531	0.558	0.848	0.808	0.521	0.683	0.195	0.122	0.231
CCNB2	0.885	0.574	0.647	0.711	0.499	0.14	0.987	0.399	0.107	0.87	0.155	0.278	0.669	0.522	0.163	0.512	0.278	0.275	0.599	0.485	0.758	0.721	0.923	0.473	0.239	0.309	0.207
VIM	0.953	0.272	0.357	0.91	0.528	0.597	0.666	0.534	0.492	0.696	0.461	0.38	0.78	0.787	0.254	0.479	0.268	0.275	0.393	0.222	0,041*	0.987	0.15	0.154	0.136	0.973	0.127
SNAI1	0.871	0.449	0.98	0.595	0.793	0.705	0.435	0.314	0.455	0.68	0.756	0.687	0.811	0.444	0.396	0.372	0.217	0.37	0.407	0.316	0.041	0.998	0.14	0.091	0.236	0.568	0.251
SLUG	0.109	0.579	0.958	0.07	0.701	0.699	0.906	0.563	0.834	0.152	0.539	0.37	0.285	0.66	0.46	0.582	0.646	0.736	0.967	0.978	0.846	0.816	0.683	0.724	0.394	0.489	0.231
FOSL1	0.246	0.534	0.246	0.114	0.131	0.767	0.867	0.453	0.126	0.245	0.964	0.634	0.148	0.76	0.552	0.808	0.91	0.304	0.196	0.107	0.61	0.577	0.355	0.228	0,042*	0.062	0.231
NANOG	0.257	0.054	0.957	0.119	0.189	0.421	0.673	0.143	0.845	0.857	0.673	0.94	0.472	0.958	0.277	0.937	0.58	0.168	0.421	0.279	0.559	0.977	0.25	0.784	0.357	0.877	0.551
POU5F1	0.745	0.939	0.705	0.693	0.859	0.982	0.732	0.941	0.313	0.581	0.659	0.755	0.912	0.938	0.579	0.662	0.603	0,05*	0.701	0.963	0.532	0.917	0.6	0.34	0.23	0.421	0.662
NEAT1	0.307	0.926	0.261	0.413	0.559	0.338	0.881	0.376	0.98	0.189	0.076	0.563	0.144	0.062	0.298	0.604	0.51	0.812	0.403	0.769	0.423	0.833	0.803	0.275	0.391	0.815	0.702
SOX2	0.785	0.705	0.801	0.367	0.611	0.594	0.748	0.527	0.529	0.327	0.267	0.187	0.278	0.147	0.153	0.785	0.906	0.959	0.968	0.18	0.558	0.977	0.592	0.695	0.973	0,047*	0.882
CD44	0.247	0.399	0.665	0.057	0.156	0.483	0.266	0.227	0.052	0.983	0.616	0.325	0.835	0.744	0.333	0.389	0.341	0.198	0.554	0.654	0.427	0.753	0.686	0.505	0.412	0.69	0.714
ABCG2	0.204	0.136	0.701	0.239	0.125	0.757	0.661	0.996	0.632	0.796	0.444	0.359	0.754	0.382	0.442	0.614	0.717	0.607	0.992	0.682	0.689	0.769	0.925	0.775	0.836	0.769	0.634
ALDH1A3	0.643	0.931	0.862	0.724	0.791	0.769	0.192	0.625	0.236	0.89	0.362	0.899	0.956	0.505	0.964	0.307	0.982	0,008*	0.198	0.4	0.704	0.406	0.332	0.888	0.062	0.509	0.21
